# Supplementary material for: Sensory neuron lineage mapping and manipulation in the Drosophila olfactory system
Source: Nat Commun. 2019 Feb 7;10:643. doi: 10.1038/s41467-019-08345-4 (PMC6367400; doi:10.1038/s41467-019-08345-4)
Supplement: Supplementary file 4 — Supplementary Data 1 [file 41467_2019_8345_MOESM4_ESM.txt]

GeneID	log2FoldChange	FoldChange	lfcSE	baseMean	mean_pntrnai	mean_control	pvalue	padj	Gene_ID	Gene_Name	Gene_type	Description	Chromosome_Name	Gene_Start	Gene_End	Strand	Transcript_count	Source_gene	Status_gene	pntrnai1	pntrnai2	pntrnai3	pntrnai4	control1	control2	control3	control4
FBgn0036829	-4.012323452	-16.13725685	0.109093798	2076.737671	243.2011722	3910.27417	4.05E-296	6.40E-294	FBgn0036829	Ir75d	protein_coding	Ionotropic receptor 75d [Source:FlyBase gene name;Acc:FBgn0036829]	3L	18908260	18911182	-1	1	FlyBase	KNOWN	233.0844517	261.7295846	272.8173895	205.173263	4102.002982	3873.823787	3798.838617	3866.431294
FBgn0031209	-3.557796342	-11.7761524	0.136740225	752.90644	118.3041568	1387.508723	3.05E-149	2.41E-147	FBgn0031209	Ir21a	protein_coding	Ionotropic receptor 21a [Source:FlyBase gene name;Acc:FBgn0031209]	2L	21823	25155	-1	1	FlyBase	KNOWN	119.2781109	139.1581925	123.1293621	91.65096183	1319.454687	1397.707136	1504.084986	1328.788085
FBgn0038798	-2.248572358	-4.752123593	0.091827352	2043.799545	710.5527426	3377.046347	2.03E-132	1.07E-130	FBgn0038798	Or92a	protein_coding	Odorant receptor 92a [Source:FlyBase gene name;Acc:FBgn0038798]	3R	20504788	20506186	1	1	FlyBase	KNOWN	680.6437939	770.4789858	665.1682695	725.9199211	3497.879052	3182.560134	3446.230236	3381.515968
FBgn0026389	-3.776711492	-13.70577014	0.154460159	559.2257984	76.05203856	1042.399558	4.91E-132	1.94E-130	FBgn0026389	Or43a	protein_coding	Odorant receptor 43a [Source:FlyBase gene name;Acc:FBgn0026389]	2R	7232840	7234913	-1	1	FlyBase	KNOWN	84.26010896	82.94467217	72.43095784	64.57241529	1005.515401	1006.669141	1070.58377	1086.829921
FBgn0030298	-3.598193546	-12.11055894	0.147725269	516.9419052	79.03439183	954.8494185	4.85E-131	1.28E-129	FBgn0030298	Or10a	protein_coding	Odorant receptor 10a [Source:FlyBase gene name;Acc:FBgn0030298]	X	11413467	11417422	-1	1	FlyBase	KNOWN	67.84630706	73.72597582	88.12178151	86.44350292	986.5001718	883.4120719	966.9764917	982.5089388
FBgn0045502	-3.598193546	-12.11055894	0.147725269	516.9419052	79.03439183	954.8494185	4.85E-131	1.28E-129	FBgn0045502	Gr10a	protein_coding	Gustatory receptor 10a [Source:FlyBase gene name;Acc:FBgn0045502]	X	11413467	11417422	-1	1	FlyBase	KNOWN	67.84630706	73.72597582	88.12178151	86.44350292	986.5001718	883.4120719	966.9764917	982.5089388
FBgn0038203	-6.6159842	-98.08660323	0.277296306	665.0838661	13.85500783	1316.312724	8.19E-126	1.85E-124	FBgn0038203	Or88a	protein_coding	Odorant receptor 88a [Source:FlyBase gene name;Acc:FBgn0038203]	3R	14109445	14110823	1	1	FlyBase	KNOWN	22.97992363	7.373022321	15.69365585	9.373429529	1421.220428	972.5172037	1595.881146	1275.632119
FBgn0051718	-3.275594126	-9.683939902	0.139359079	496.4416701	93.30726581	899.5760744	3.65E-122	7.21E-121	FBgn0051718	Ir31a	protein_coding	Ionotropic receptor 31a [Source:FlyBase gene name;Acc:FBgn0051718]	2L	10405565	10408197	1	2	FlyBase	KNOWN	103.7044798	86.71205086	101.498546	81.31398655	919.7513104	891.5991266	904.2675403	882.6863204
FBgn0034865	-2.209871038	-4.626339169	0.100790624	1930.52798	684.7609297	3176.29503	1.49E-106	2.61E-105	FBgn0034865	Or59b	protein_coding	Odorant receptor 59b [Source:FlyBase gene name;Acc:FBgn0034865]	2R	23470165	23471775	-1	1	FlyBase	KNOWN	698.1549376	731.7575862	667.5729274	641.5582674	3096.453104	2883.559424	3554.374895	3170.792699
FBgn0036937	-1.634525612	-3.104854392	0.084796301	3685.585542	1796.388602	5574.782482	8.56E-83	1.35E-81	FBgn0036937	Ir76b	protein_coding	Ionotropic receptor 76b [Source:FlyBase gene name;Acc:FBgn0036937]	3L	20108484	20111534	-1	1	FlyBase	KNOWN	1797.923695	1880.951159	1881.957259	1624.722296	5821.00083	5187.546825	5580.11226	5710.470011
FBgn0037501	-3.513655393	-11.42130338	0.183109462	400.8076763	64.37222249	737.24313	4.59E-82	6.59E-81	FBgn0037501	Ir84a	protein_coding	Ionotropic receptor 84a [Source:FlyBase gene name;Acc:FBgn0037501]	3R	7406869	7409384	1	1	FlyBase	KNOWN	55.80883666	78.33534035	63.97981889	59.36489405	768.6475906	653.3504859	805.2089368	721.7655068
FBgn0035604	-2.193725658	-4.574853859	0.117669973	1119.395429	402.8090963	1835.981761	1.44E-77	1.89E-76	FBgn0035604	Ir64a	protein_coding	Ionotropic receptor 64a [Source:FlyBase gene name;Acc:FBgn0035604]	3L	5378786	5382821	-1	1	FlyBase	KNOWN	381.9087466	417.4749279	474.4105134	337.4421974	2019.611816	1674.971667	1893.965737	1755.377826
FBgn0034473	1.344729575	2.539825845	0.072884307	2437.651153	3498.619284	1376.683023	5.20E-76	6.05E-75	FBgn0034473	Or56a	protein_coding	Odorant receptor 56a [Source:FlyBase gene name;Acc:FBgn0034473]	2R	19769461	19771233	-1	1	FlyBase	KNOWN	3309.112134	3786.951476	3365.673198	3532.740327	1403.147923	1403.690695	1295.971411	1403.922063
FBgn0052704	-2.315105774	-4.976411456	0.125490088	2207.737127	740.0416095	3675.432644	5.36E-76	6.05E-75	FBgn0052704	Ir8a	protein_coding	Ionotropic receptor 8a [Source:FlyBase gene name;Acc:FBgn0052704]	X	9232726	9236585	-1	1	FlyBase	KNOWN	637.9741298	737.2598441	878.8036031	706.1288609	4060.156784	3206.522682	3570.724311	3864.3268
FBgn0041625	-2.797803119	-6.953807446	0.157512983	384.6636512	96.20397591	673.1233265	1.38E-70	1.46E-69	FBgn0041625	Or65a	protein_coding	Odorant receptor 65a [Source:FlyBase gene name;Acc:FBgn0041625]	3L	6320611	6322098	1	1	FlyBase	KNOWN	84.25979122	106.908392	90.54002465	103.1076958	568.8693801	618.3229767	754.3171857	750.9837632
FBgn0038789	-3.88555334	-14.77978462	0.223541926	270.3617627	34.28390353	506.4396219	1.13E-67	1.12E-66	FBgn0038789	Ir92a	protein_coding	Ionotropic receptor 92a [Source:FlyBase gene name;Acc:FBgn0038789]	3R	20338973	20343902	1	1	FlyBase	KNOWN	31.73445701	43.31470173	35.00773759	27.07871778	502.2850323	466.1819689	510.7531887	546.5382977
FBgn0259683	-2.122697757	-4.355075582	0.127870367	1208.5955	453.9741017	1963.216897	6.92E-62	6.44E-61	FBgn0259683	Ir40a	protein_coding	Ionotropic receptor 40a [Source:FlyBase gene name;Acc:FBgn0259683]	2L	22189526	22214376	-1	3	FlyBase	KNOWN	400.520401	453.2764969	557.9239667	404.1755423	2116.397418	1938.714641	1881.558463	1916.197067
FBgn0035468	-1.525604929	-2.879074117	0.095039259	975.7373446	502.2108131	1449.263876	5.50E-58	4.83E-57	FBgn0035468	Gr63a	protein_coding	Gustatory receptor 63a [Source:FlyBase gene name;Acc:FBgn0035468]	3L	3894999	3896603	-1	1	FlyBase	KNOWN	540.5774637	457.1188319	499.7749683	511.3719886	1608.632758	1311.897254	1547.711872	1328.813621
FBgn0041624	-3.144730402	-8.84419235	0.197240686	333.7850175	67.76039697	599.8096381	3.16E-57	2.62E-56	FBgn0041624	Or65b	protein_coding	Odorant receptor 65b [Source:FlyBase gene name;Acc:FBgn0041624]	3L	6325612	6327049	1	1	FlyBase	KNOWN	52.52555402	77.41663381	56.73854193	84.36085812	486.1070443	577.2149301	728.8704801	607.0460978
FBgn0036019	-3.048813367	-8.275310053	0.217689106	181.5457777	39.18364675	323.9079087	1.45E-44	1.14E-43	FBgn0036019	Or67b	protein_coding	Odorant receptor 67b [Source:FlyBase gene name;Acc:FBgn0036019]	3L	9627316	9629193	-1	1	FlyBase	KNOWN	33.92282964	36.86466921	49.4948927	36.45219546	338.658841	265.8743185	348.9851067	342.1133685
FBgn0036757	-1.275802086	-2.421333978	0.098367902	2061.816882	1209.391953	2914.241811	1.82E-38	1.37E-37	FBgn0036757	Ir75a	protein_coding	Ionotropic receptor 75a [Source:FlyBase gene name;Acc:FBgn0036757]	3L	17815570	17817921	-1	1	FlyBase	KNOWN	1046.142435	1228.480659	1402.725681	1160.219039	2860.549909	2859.181941	2879.121503	3058.113889
FBgn0041622	-4.301725569	-19.72188533	0.332477168	170.8929041	16.72905529	325.056753	2.73E-38	1.96E-37	FBgn0041622	Or69a	protein_coding	Odorant receptor 69a [Source:FlyBase gene name;Acc:FBgn0041622]	3L	12964360	12967733	-1	2	FlyBase	KNOWN	21.88563169	23.04074436	8.450444883	13.53940024	283.4828728	334.9572877	362.6176952	319.1691562
FBgn0030204	-1.487795942	-2.804601785	0.120007319	828.3901182	434.4041405	1222.376096	2.69E-35	1.85E-34	FBgn0030204	Or9a	protein_coding	Odorant receptor 9a [Source:FlyBase gene name;Acc:FBgn0030204]	X	10458186	10459676	-1	1	FlyBase	KNOWN	414.7326965	467.2664246	421.3151323	434.3023083	1338.457613	1075.710808	1276.886896	1198.449067
FBgn0031634	-1.289304598	-2.444102175	0.105003457	5066.58604	2945.956927	7187.215153	1.18E-34	7.76E-34	FBgn0031634	Ir25a	protein_coding	Ionotropic receptor 25a [Source:FlyBase gene name;Acc:FBgn0031634]	2L	4830846	4835300	-1	4	FlyBase	KNOWN	2736.022021	3092.484779	3298.044144	2657.276765	7876.57976	6859.357631	6711.068337	7301.854884
FBgn0028946	-1.989688384	-3.971512058	0.162295011	548.741626	221.3077996	876.1754524	1.49E-34	9.42E-34	FBgn0028946	Or35a	protein_coding	Odorant receptor 35a [Source:FlyBase gene name;Acc:FBgn0028946]	2L	15622068	15623558	-1	1	FlyBase	KNOWN	199.1596239	281.0945498	211.2595735	193.7174511	1031.19554	818.6047041	864.2837385	790.6178272
FBgn0052255	-1.308874284	-2.477481499	0.1145807	930.3032917	535.7261028	1324.880481	3.20E-30	1.95E-29	FBgn0052255	Gr64f	protein_coding	Gustatory receptor 64f [Source:FlyBase gene name;Acc:FBgn0052255]	3L	4035799	4037575	1	1	FlyBase	KNOWN	509.9372963	584.3019042	575.828336	472.8368746	1291.852372	1255.044906	1341.411007	1411.213637
FBgn0030715	-2.049552556	-4.139775569	0.18338546	206.7177933	80.32766903	333.1079176	5.33E-29	3.12E-28	FBgn0030715	Or13a	protein_coding	Odorant receptor 13a [Source:FlyBase gene name;Acc:FBgn0030715]	X	15974425	15976706	1	1	FlyBase	KNOWN	77.69409712	85.71101772	88.12560669	69.77995457	290.1424308	320.0938011	364.4351643	357.7602744
FBgn0041250	-1.620306893	-3.074404287	0.152083264	495.9393058	242.2493566	749.629255	1.67E-26	9.42E-26	FBgn0041250	Gr21a	protein_coding	Gustatory receptor 21a [Source:FlyBase gene name;Acc:FBgn0041250]	2L	780482	782885	1	2	FlyBase	KNOWN	215.0143648	252.2271084	255.3515429	246.4044103	872.5995918	718.9575194	788.9976214	617.9622874
FBgn0041623	-3.556462227	-11.76526758	0.355389544	88.18332391	14.11903858	162.2476092	1.42E-23	7.72E-23	FBgn0041623	Or65c	protein_coding	Odorant receptor 65c [Source:FlyBase gene name;Acc:FBgn0041623]	3L	6327608	6329069	1	1	FlyBase	KNOWN	8.754260862	12.90275921	10.86481821	23.95431604	113.203045	161.7954184	200.848335	173.1436384
FBgn0260874	-0.984522294	-1.97865803	0.098987739	938.9705511	631.2429775	1246.698125	2.63E-23	1.38E-22	FBgn0260874	Ir76a	protein_coding	Ionotropic receptor 76a [Source:FlyBase gene name;Acc:FBgn0260874]	3L	19799278	19803427	1	4	FlyBase	KNOWN	699.3271501	604.1998949	640.423894	581.0209711	1244.054274	1204.786662	1249.892567	1288.058996
FBgn0026397	-1.127157057	-2.184278867	0.116027866	905.941643	572.0011612	1239.882125	2.61E-22	1.33E-21	FBgn0026397	Or22b	protein_coding	Odorant receptor 22b [Source:FlyBase gene name;Acc:FBgn0026397]	2L	1522697	1524257	1	1	FlyBase	KNOWN	483.6734333	668.1751665	628.9496219	507.2064232	1233.819981	1289.129029	1221.44826	1215.131229
FBgn0026398	-1.146589628	-2.21389934	0.118198026	935.9292405	581.7833207	1290.07516	3.00E-22	1.48E-21	FBgn0026398	Or22a	protein_coding	Odorant receptor 22a [Source:FlyBase gene name;Acc:FBgn0026398]	2L	1520491	1522156	1	1	FlyBase	KNOWN	619.3657049	626.6969949	584.279365	496.7912179	1350.831761	1127.350561	1458.648302	1223.470017
FBgn0261401	-1.273851174	-2.418061895	0.143454589	320.6635888	187.7559296	453.571248	6.70E-19	3.21E-18	FBgn0261401	Ir75c	protein_coding	Ionotropic receptor 75c [Source:FlyBase gene name;Acc:FBgn0261401]	3L	17820493	17822834	-1	1	FlyBase	KNOWN	159.766404	197.2211497	184.6967712	209.3393936	436.6448293	418.0726206	466.2214949	493.3460473
FBgn0045478	-1.380308474	-2.603240271	0.157713901	384.0418471	213.9109854	554.1727089	2.10E-18	9.74E-18	FBgn0045478	Gr64b	protein_coding	Gustatory receptor 64b [Source:FlyBase gene name;Acc:FBgn0045478]	3L	4028605	4032032	1	1	FlyBase	KNOWN	177.2758553	258.9623454	232.9793986	186.4263424	474.6997771	547.5411562	570.7342229	623.7156792
FBgn0033043	-1.839297576	-3.578357618	0.221894665	376.6892721	155.5027308	597.8758134	1.14E-16	5.15E-16	FBgn0033043	Or42b	protein_coding	Odorant receptor 42b [Source:FlyBase gene name;Acc:FBgn0033043]	2R	5797195	5798512	-1	1	FlyBase	KNOWN	190.4050604	144.6956397	162.9726502	123.9375728	955.0904161	299.975766	667.071073	469.3659986
FBgn0045479	-2.176602154	-4.520875394	0.269915023	122.9383814	44.75259924	201.1241636	7.38E-16	3.24E-15	FBgn0045479	Gr64a	protein_coding	Gustatory receptor 64a [Source:FlyBase gene name;Acc:FBgn0045479]	3L	4026769	4028600	1	1	FlyBase	KNOWN	45.96003706	57.1397959	44.66584186	31.24472214	168.3785249	198.5341833	208.1186104	229.4653358
FBgn0026392	1.431624946	2.697503714	0.178319906	241.9929304	353.0191243	130.9667366	9.87E-16	4.22E-15	FBgn0026392	Or33a	protein_coding	Odorant receptor 33a [Source:FlyBase gene name;Acc:FBgn0026392]	2L	11934505	11935716	1	1	FlyBase	KNOWN	330.4727406	400.9106781	307.8387138	372.8543646	147.4489533	113.6921067	120.8726013	141.853285
FBgn0037399	0.946123227	1.926688348	0.12134829	535.7501957	705.499069	366.0013225	6.35E-15	2.64E-14	FBgn0037399	Or83c	protein_coding	Odorant receptor 83c [Source:FlyBase gene name;Acc:FBgn0037399]	3R	6076804	6078283	-1	1	FlyBase	KNOWN	597.4778813	738.224646	759.3321604	726.9615885	350.0729245	327.0869323	399.8791322	386.9663007
FBgn0036080	0.846797387	1.798504024	0.111919324	3233.479276	4160.042369	2306.916183	3.84E-14	1.56E-13	FBgn0036080	Or67d	protein_coding	Odorant receptor 67d [Source:FlyBase gene name;Acc:FBgn0036080]	3L	10273204	10274624	1	1	FlyBase	KNOWN	3947.073218	4747.317596	3613.170418	4332.608244	2221.249655	2088.452033	2457.439312	2460.523733
FBgn0259215	-1.680442932	-3.205263429	0.229075359	150.3019058	71.94141831	228.6623933	2.20E-13	8.71E-13	FBgn0259215	Ir93a	protein_coding	Ionotropic receptor 93a [Source:FlyBase gene name;Acc:FBgn0259215]	3R	20851709	20859945	-1	1	FlyBase	KNOWN	68.94058571	71.88290921	91.74331058	55.19886774	232.1176067	202.921915	227.2031413	252.4069105
FBgn0026393	-0.793918441	-1.733777109	0.111251308	1345.291682	985.8229976	1704.760366	9.59E-13	3.70E-12	FBgn0026393	Or43b	protein_coding	Odorant receptor 43b [Source:FlyBase gene name;Acc:FBgn0026393]	2R	7920835	7922604	-1	1	FlyBase	KNOWN	861.2027436	1012.853502	1121.478877	947.7568676	1848.356105	1607.500425	1713.116608	1650.068324
FBgn0026385	-0.55261094	-1.466737747	0.0785529	3463.142433	2806.475967	4119.808899	1.99E-12	7.41E-12	FBgn0026385	Or47b	protein_coding	Odorant receptor 47b [Source:FlyBase gene name;Acc:FBgn0026385]	2R	11319710	11321312	-1	1	FlyBase	KNOWN	2774.006701	3033.068527	2776.563525	2642.265117	4563.320076	4044.889451	3974.252211	3896.773858
FBgn0040849	-2.037716031	-4.10594992	0.289724728	80.58814282	31.57941285	129.5968728	2.02E-12	7.41E-12	FBgn0040849	Ir41a	protein_coding	Ionotropic receptor 41a [Source:FlyBase gene name;Acc:FBgn0040849]	2R	4917519	5021955	1	1	FlyBase	KNOWN	31.73450756	29.49063636	26.55742956	38.53507794	136.0358425	134.6962531	138.1395792	109.5158163
FBgn0045477	-1.285045961	-2.436898161	0.184225621	634.0912641	371.6094939	896.5730344	3.05E-12	1.10E-11	FBgn0045477	Gr64c	protein_coding	Gustatory receptor 64c [Source:FlyBase gene name;Acc:FBgn0045477]	3L	4028605	4032032	1	2	FlyBase	KNOWN	301.5490336	421.6261605	455.7281313	307.5346503	943.7759327	953.0969109	730.2183858	959.200908
FBgn0030016	1.001584669	2.002198025	0.148434048	860.7981642	1143.523375	578.0729531	1.50E-11	5.27E-11	FBgn0030016	Or7a	protein_coding	Odorant receptor 7a [Source:FlyBase gene name;Acc:FBgn0030016]	X	8164266	8165708	-1	1	FlyBase	KNOWN	1058.171447	1198.112461	1149.255627	1168.553965	629.7515356	431.1635622	679.7943294	571.5823853
FBgn0037324	-0.591281084	-1.50658397	0.088283039	49849.9374	39832.79827	59867.07653	2.12E-11	7.28E-11	FBgn0037324	Orco	protein_coding	Odorant receptor co-receptor [Source:FlyBase gene name;Acc:FBgn0037324]	3R	5407183	5412406	-1	2	FlyBase	KNOWN	39168.48186	41880.25392	43506.45547	34776.00182	64166.61529	56496.26627	58355.69209	60449.73245
FBgn0026386	-0.828036751	-1.775267897	0.127963473	1328.180496	962.6009914	1693.76	9.74E-11	3.22E-10	FBgn0026386	Or47a	protein_coding	Odorant receptor 47a [Source:FlyBase gene name;Acc:FBgn0026386]	2R	11250368	11251913	1	1	FlyBase	KNOWN	964.0648917	1186.120972	906.6017207	793.6163808	1787.471695	1591.746927	1704.028865	1691.792512
FBgn0037576	-1.025512122	-2.035681875	0.158500802	537.4412849	354.439088	720.4434818	9.80E-11	3.22E-10	FBgn0037576	Or85a	protein_coding	Odorant receptor 85a [Source:FlyBase gene name;Acc:FBgn0037576]	3R	8321747	8323054	1	1	FlyBase	KNOWN	365.4901325	404.5950307	287.3148715	360.3563175	671.6072955	650.6756087	797.0318159	762.4592071
FBgn0028963	-0.906355218	-1.874304325	0.150206398	275.8516362	192.4436832	359.2595893	1.60E-09	5.16E-09	FBgn0028963	Or49b	protein_coding	Odorant receptor 49b [Source:FlyBase gene name;Acc:FBgn0028963]	2R	12842665	12844704	1	1	FlyBase	KNOWN	202.4435226	223.9484818	179.8688175	163.5139108	366.2483862	366.4659519	365.3432851	338.980734
FBgn0026390	1.773909006	3.419793011	0.300501909	65.89866553	102.2852905	29.51204061	3.57E-09	1.13E-08	FBgn0026390	Or33c	protein_coding	Odorant receptor 33c [Source:FlyBase gene name;Acc:FBgn0026390]	2L	11937969	11939202	1	1	FlyBase	KNOWN	79.88251319	128.106864	84.50462348	116.6471612	25.68467009	31.48407791	32.71739182	28.16202262
FBgn0039551	0.540134062	1.454107633	0.116147636	1295.493653	1536.959793	1054.027513	3.31E-06	1.03E-05	FBgn0039551	Or98a	protein_coding	Odorant receptor 98a [Source:FlyBase gene name;Acc:FBgn0039551]	3R	27845950	27847260	1	1	FlyBase	KNOWN	1552.785922	1752.016295	1341.205135	1501.83182	1032.144356	995.2538209	1134.20263	1054.509245
FBgn0041229	-0.877718891	-1.837467702	0.211069004	115.9221833	81.62594266	150.218424	3.20E-05	9.74E-05	FBgn0041229	Gr93a	protein_coding	Gustatory receptor 93a [Source:FlyBase gene name;Acc:FBgn0041229]	3R	21832503	21834013	1	1	FlyBase	KNOWN	83.16574343	81.10182242	89.33184206	72.90436272	144.5961522	134.6878089	167.2219656	154.3677693
FBgn0041626	-1.431097471	-2.696517639	0.37441801	101.0498258	57.18961256	144.9100391	1.32E-04	3.94E-04	FBgn0041626	Or19a	protein_coding	Odorant receptor 19a [Source:FlyBase gene name;Acc:FBgn0041626]	X	20141819	20143188	-1	1	FlyBase	KNOWN	53.61977879	71.88724309	84.50456428	18.74686406	94.17714819	133.8075588	210.8454013	140.8100483
FBgn0023523	-0.722921775	-1.650521321	0.191611139	149.4976044	113.186392	185.8088168	1.61E-04	4.72E-04	FBgn0023523	Or2a	protein_coding	Odorant receptor 2a [Source:FlyBase gene name;Acc:FBgn0023523]	X	2246231	2247567	1	1	FlyBase	KNOWN	91.91979218	132.7137284	129.1703262	98.94172114	164.5726314	221.2673742	179.0367167	178.3585449
FBgn0045495	0.685015419	1.607719164	0.193061626	213.8293035	262.9995498	164.6590572	3.88E-04	0.001114383	FBgn0045495	Gr28b	protein_coding	Gustatory receptor 28b [Source:FlyBase gene name;Acc:FBgn0045495]	2L	7454826	7462247	-1	5	FlyBase	KNOWN	279.5910016	269.8456457	227.1048904	275.4566617	191.0331846	159.94115	180.4623491	127.199545
FBgn0261402	-0.359691431	-1.283151423	0.105071763	701.8500084	615.989185	787.7108317	6.19E-04	0.001745543	FBgn0261402	Ir75b	protein_coding	Ionotropic receptor 75b [Source:FlyBase gene name;Acc:FBgn0261402]	3L	17818073	17820193	-1	1	FlyBase	KNOWN	523.0706208	590.7429804	685.6727367	664.4704023	762.9388919	732.9362693	814.2973001	840.6708654
FBgn0035486	0.844043899	1.795074722	0.247680263	89.51741665	114.3430165	64.69181678	6.55E-04	0.00181533	FBgn0035486	Gr64d	protein_coding	Gustatory receptor 64d [Source:FlyBase gene name;Acc:FBgn0035486]	3L	4032062	4035703	1	2	FlyBase	KNOWN	105.0294759	118.026195	119.3247674	114.9916278	45.63029846	66.11753203	67.89572597	79.12371066
FBgn0037685	-0.612475538	-1.528880384	0.181046811	209.1292475	165.4349249	252.82357	7.17E-04	0.001953398	FBgn0037685	Or85f	protein_coding	Odorant receptor 85f [Source:FlyBase gene name;Acc:FBgn0037685]	3R	9398190	9399551	1	1	FlyBase	KNOWN	140.0680347	188.0125259	154.5224554	179.1366835	234.0160432	250.9991884	292.6388473	233.6402011
FBgn0062565	-0.605812063	-1.521835122	0.17965581	564.4521145	447.5031109	681.4011181	7.46E-04	0.001997906	FBgn0062565	Or19b	protein_coding	Odorant receptor 19b [Source:FlyBase gene name;Acc:FBgn0062565]	X	20094398	20095767	1	1	FlyBase	KNOWN	419.1096995	559.4302122	403.2074924	408.2650396	787.6634212	561.4670113	757.952865	618.5211749
FBgn0041241	-1.397612832	-2.634652761	0.434927059	45.22188613	24.45499414	65.98877811	0.001311543	0.003453731	FBgn0041241	Gr47b	protein_coding	Gustatory receptor 47b [Source:FlyBase gene name;Acc:FBgn0041241]	2R	11361900	11363405	1	1	FlyBase	KNOWN	19.69713209	22.11877361	36.21573794	19.78833294	41.85672666	77.83839923	47.25839571	97.00159084
FBgn0041621	-0.574042666	-1.488689281	0.181296602	197.0868268	157.9779459	236.1957076	0.00154382	0.003998747	FBgn0041621	Or82a	protein_coding	Odorant receptor 82a [Source:FlyBase gene name;Acc:FBgn0041621]	3R	4256972	4258444	1	1	FlyBase	KNOWN	157.5764739	171.4235239	158.1443297	144.767456	207.379947	217.7649964	259.9214964	259.7163907
FBgn0041243	-1.008634415	-2.012005732	0.33238882	45.73028426	30.27820183	61.18236669	0.002409335	0.006139917	FBgn0041243	Gr43a	protein_coding	Gustatory receptor 43a [Source:FlyBase gene name;Acc:FBgn0041243]	2R	7390869	7393161	-1	3	FlyBase	KNOWN	35.2404722	28.96315043	29.06684453	27.84234016	58.85779743	52.75682393	72.72461676	60.39022862
FBgn0046887	-1.266712947	-2.406127257	0.429787864	36.75979189	21.75799353	51.76159024	0.00320564	0.008039542	FBgn0046887	Gr98b	protein_coding	Gustatory receptor 98b [Source:FlyBase gene name;Acc:FBgn0046887]	3R	27542497	27543888	1	1	FlyBase	KNOWN	27.35705494	27.64881922	13.2792416	18.74685837	53.27199237	38.48093639	52.71133432	62.58209789
FBgn0026395	-0.369661174	-1.292049349	0.133276631	456.7408104	399.0321015	514.4495194	0.005543327	0.013685088	FBgn0026395	Or23a	protein_coding	Odorant receptor 23a [Source:FlyBase gene name;Acc:FBgn0026395]	2L	2654049	2655462	1	1	FlyBase	KNOWN	422.3939492	418.4139673	335.5994979	419.7209914	522.2576054	482.7718531	534.3834421	518.3851769
FBgn0033404	4.054704649	16.61834317	1.497555492	4.039013688	7.590074646	0.487952731	0.006778209	0.016476263	FBgn0033404	Or45a	protein_coding	Odorant receptor 45a [Source:FlyBase gene name;Acc:FBgn0033404]	2R	9345349	9348863	1	1	FlyBase	KNOWN	10.94297004	9.215677412	6.035701376	4.165949755	0	0	0.908812014	1.042998909
FBgn0036009	-0.310598177	-1.24022182	0.124496248	791.7830431	708.6025458	874.9635405	0.012601406	0.030167002	FBgn0036009	Or67a	protein_coding	Odorant receptor 67a [Source:FlyBase gene name;Acc:FBgn0036009]	3L	9529067	9531386	1	1	FlyBase	KNOWN	700.343495	867.2342119	632.5646388	634.2678374	988.3916031	855.3595706	856.1035992	799.9993892
FBgn0034458	-3.328712095	-10.04713384	1.395852843	4.153728805	0.964767651	7.34268996	0.017092328	0.04030728	FBgn0034458	Ir56d	protein_coding	Ionotropic receptor 56d [Source:FlyBase gene name;Acc:FBgn0034458]	2R	19511673	19513571	-1	1	FlyBase	KNOWN	1.094290647	2.764779957	0	0	6.659073303	7.871674375	5.452882636	9.387129525
FBgn0036078	-0.375136893	-1.296962614	0.160085721	465.6443187	407.4180613	523.870576	0.019111439	0.044405991	FBgn0036078	Or67c	protein_coding	Odorant receptor 67c [Source:FlyBase gene name;Acc:FBgn0036078]	3L	10243320	10244706	-1	1	FlyBase	KNOWN	319.5304191	513.3462769	417.6924201	379.1031291	491.8146825	519.4929079	477.1284486	607.0462652
FBgn0046885	-1.560911333	-2.950401578	0.686689342	11.94658448	5.894662137	17.99850682	0.023020348	0.052713262	FBgn0046885	Gr98d	protein_coding	Gustatory receptor 98d [Source:FlyBase gene name;Acc:FBgn0046885]	3R	27546052	27547462	1	1	FlyBase	KNOWN	6.565696333	3.686500792	6.036007663	7.29044376	9.512862364	21.8642673	14.54105542	26.0758422
FBgn0026391	0.657249258	1.5770728	0.301144038	56.38555976	69.0983822	43.67273731	0.029072065	0.065619803	FBgn0026391	Or33b	protein_coding	Odorant receptor 33b [Source:FlyBase gene name;Acc:FBgn0026391]	2L	11936181	11937501	1	1	FlyBase	KNOWN	56.90259465	75.57394434	77.26146234	66.65552749	44.7103318	41.1040936	40.89674396	47.9797799
FBgn0030297	-4.410138397	-21.26101249	2.077824402	2.154921088	0	4.309842176	0.033797545	0.075211438	FBgn0030297	Gr10b	protein_coding	Gustatory receptor 10b [Source:FlyBase gene name;Acc:FBgn0030297]	X	11411783	11413190	-1	1	FlyBase	KNOWN	0	0	0	0	4.756432595	3.498289564	2.726447705	6.258198839
FBgn0037590	-0.258823771	-1.196502799	0.126996381	959.9850342	876.1057445	1043.864324	0.04154588	0.091170125	FBgn0037590	Or85b	protein_coding	Odorant receptor 85b [Source:FlyBase gene name;Acc:FBgn0037590]	3R	8510077	8511358	-1	1	FlyBase	KNOWN	869.953708	1040.520881	807.6216366	786.3267518	1036.90018	969.0132229	1073.312087	1096.231805
FBgn0041225	2.378743834	5.20083704	1.180464386	4.224001175	7.034793302	1.413209049	0.043895055	0.095005736	FBgn0041225	Gr94a	protein_coding	Gustatory receptor 94a [Source:FlyBase gene name;Acc:FBgn0041225]	3R	23051689	23052903	1	1	FlyBase	KNOWN	3.282846772	12.90277895	3.621610579	8.331936904	0	1.74913437	1.817632185	2.08606964
FBgn0034994	-0.307448929	-1.237517502	0.159767044	204.4668515	183.0026787	225.9310243	0.054309773	0.115958704	FBgn0034994	Ir60a	protein_coding	Ionotropic receptor 60a [Source:FlyBase gene name;Acc:FBgn0034994]	2R	24249055	24251303	-1	1	FlyBase	KNOWN	152.1066335	176.0230325	218.4960209	185.385028	204.5291337	203.7918584	254.4677262	240.9353791
FBgn0045468	-2.623999999	-6.164568863	1.420989563	3.074366281	0.792583816	5.356148746	0.064805066	0.136522671	FBgn0045468	Gr93d	protein_coding	Gustatory receptor 93d [Source:FlyBase gene name;Acc:FBgn0045468]	3R	21845454	21846659	-1	1	FlyBase	KNOWN	0	0.921632922	1.207209767	1.041492574	9.512838257	4.372781032	5.452898969	2.086076726
FBgn0037594	1.510495675	2.849079097	0.835254298	8.230699398	11.84166507	4.619733728	0.070540208	0.14664938	FBgn0037594	Or85d	protein_coding	Odorant receptor 85d [Source:FlyBase gene name;Acc:FBgn0037594]	3R	8552608	8553968	1	1	FlyBase	KNOWN	6.565696333	18.43250396	3.621604598	18.74685538	0.951286236	10.49484831	1.817631928	5.21516844
FBgn0034866	1.457044742	2.745454005	0.863642346	11.97231375	16.55122444	7.393403066	0.091585519	0.187928727	FBgn0034866	Or59c	protein_coding	Odorant receptor 59c [Source:FlyBase gene name;Acc:FBgn0034866]	2R	23472300	23473753	-1	1	FlyBase	KNOWN	6.565712294	20.27551892	6.035950617	33.32771593	3.805158306	21.86476908	1.817630457	2.086054421
FBgn0045476	0.41652896	1.334712448	0.261801529	155.7143487	179.0734002	132.3552972	0.111607231	0.226076186	FBgn0045476	Gr64e	protein_coding	Gustatory receptor 64e [Source:FlyBase gene name;Acc:FBgn0045476]	3L	4032141	4035703	1	2	FlyBase	KNOWN	156.1767312	190.2240387	240.6998601	129.1929707	111.7576121	135.7628701	118.9353526	162.9653539
FBgn0003747	2.166269109	4.488611115	1.371922745	3.091574084	4.809969218	1.37317895	0.11433554	0.228671079	FBgn0003747	Gr5a	protein_coding	Gustatory receptor 5a [Source:FlyBase gene name;Acc:FBgn0003747]	X	5680617	5682488	1	1	FlyBase	KNOWN	5.471433111	4.608047543	6.035924028	3.12447219	0.951291133	3.498400475	0	1.043024191
FBgn0029966	-1.674390702	-3.191845239	1.072828062	4.789490551	2.17352168	7.405459423	0.118588402	0.234212095	FBgn0029966	Ir7c	protein_coding	Ionotropic receptor 7c [Source:FlyBase gene name;Acc:FBgn0029966]	X	7874394	7876847	1	2	FlyBase	KNOWN	3.325807151	1.867277213	2.445893766	1.055108589	2.891215151	9.583284062	5.52418777	11.62315071
FBgn0050468	1.974228969	3.929181929	1.337453816	7.663792467	10.45588468	4.871700256	0.139914361	0.272919372	FBgn0050468	Ir52c	protein_coding	Ionotropic receptor 52c [Source:FlyBase gene name;Acc:FBgn0050468]	2R	15504201	15506000	1	1	FlyBase	KNOWN	20.79150715	6.451175664	0	14.5808559	0.951295186	17.49248951	0	1.043016331
FBgn0034023	2.640712008	6.236393701	1.971657666	4.016055979	5.189582413	2.842529545	0.180461328	0.347718168	FBgn0034023	Ir52a	protein_coding	Ionotropic receptor 52a [Source:FlyBase gene name;Acc:FBgn0034023]	2R	15499632	15501431	1	1	FlyBase	KNOWN	10.9428985	4.607982617	0	5.207448534	0	11.37011818	0	0
FBgn0050125	-0.655509512	-1.575172153	0.52279405	19.4807852	15.30750958	23.65406081	0.209893616	0.399556523	FBgn0050125	Ir56a	protein_coding	Ionotropic receptor 56a [Source:FlyBase gene name;Acc:FBgn0050125]	2R	19094267	19096174	-1	1	FlyBase	KNOWN	8.754319612	14.74553784	16.90038737	20.82979349	27.58756409	18.36713006	23.62916309	25.03238602
FBgn0036474	0.969101201	1.957620617	0.783903592	12.92828127	15.13085119	10.72571134	0.216365468	0.406973142	FBgn0036474	Or71a	protein_coding	Odorant receptor 71a [Source:FlyBase gene name;Acc:FBgn0036474]	3L	15076907	15078447	-1	2	FlyBase	KNOWN	11.78166918	13.06974495	18.34242092	17.32956971	6.745282738	28.24905899	3.68235014	4.226153497
FBgn0035167	0.597175343	1.512751844	0.489475589	32.93037554	38.71975727	27.14099382	0.222453162	0.413501171	FBgn0035167	Gr61a	protein_coding	Gustatory receptor 61a [Source:FlyBase gene name;Acc:FBgn0035167]	3L	841451	843701	1	3	FlyBase	KNOWN	51.78902642	37.13435092	29.25013334	36.70551839	13.41067322	43.15433765	18.30262309	33.6963413
FBgn0033041	0.818206926	1.763213196	0.689929544	12.99103712	17.39848155	8.583592694	0.235650642	0.432939551	FBgn0033041	Or42a	protein_coding	Odorant receptor 42a [Source:FlyBase gene name;Acc:FBgn0033041]	2R	5791441	5792967	-1	1	FlyBase	KNOWN	7.659984308	21.19731013	8.4503882	32.28624357	8.561584607	12.24406895	7.270526053	6.258191165
FBgn0026388	-0.169528573	-1.124690911	0.156093415	439.6906154	414.821008	464.5602228	0.277447464	0.503870107	FBgn0026388	Or46a	protein_coding	Odorant receptor 46a [Source:FlyBase gene name;Acc:FBgn0026388]	2R	10139264	10142074	1	2	FlyBase	KNOWN	375.0151542	492.5491018	361.6976554	430.0221207	484.4587307	428.6187052	495.5994416	449.5640139
FBgn0050469	1.510717749	2.849517691	1.402595666	4.047187731	5.638514068	2.455861395	0.281441339	0.505315132	FBgn0050469	Ir52b	protein_coding	Ionotropic receptor 52b [Source:FlyBase gene name;Acc:FBgn0050469]	2R	15501820	15503610	1	1	FlyBase	KNOWN	3.282869319	11.98075883	0	7.290428119	0	7.871615046	0.908814014	1.043016519
FBgn0050464	1.292576329	2.449651178	1.277705647	3.129471181	4.168507148	2.090435213	0.311710891	0.553374392	FBgn0050464	Ir52d	protein_coding	Ionotropic receptor 52d [Source:FlyBase gene name;Acc:FBgn0050464]	2R	15506582	15508366	1	1	FlyBase	KNOWN	3.282869164	3.686388167	2.414343028	7.290428234	1.902590048	4.373117515	0	2.08603329
FBgn0046886	-0.94648631	-1.927173299	1.014526325	4.173116983	2.911684143	5.434549824	0.350853941	0.607391869	FBgn0046886	Gr98c	protein_coding	Gustatory receptor 98c [Source:FlyBase gene name;Acc:FBgn0046886]	3R	27544443	27545836	1	1	FlyBase	KNOWN	1.094282492	2.764878369	3.621607557	4.165968154	3.805143791	6.996551658	3.635264111	7.301239736
FBgn0259185	0.676293173	1.598028539	0.728661747	9.642045542	11.31121757	7.972873518	0.353339894	0.607391869	FBgn0259185	Ir60b	protein_coding	Ionotropic receptor 60b [Source:FlyBase gene name;Acc:FBgn0259185]	2R	24515685	24517458	1	1	FlyBase	KNOWN	6.565737751	12.90236399	13.27889118	12.49787734	2.853884711	14.86858724	9.996954607	4.172067515
FBgn0051164	-2.150870294	-4.440956051	2.319017968	1.214835002	0.82071731	1.608952694	0.353671215	0.607391869	FBgn0051164	Ir94a	protein_coding	Ionotropic receptor 94a [Source:FlyBase gene name;Acc:FBgn0051164]	3R	22113427	22115214	1	1	FlyBase	KNOWN	3.282869241	0	0	0	0.951295057	2.623871096	1.817628043	1.043016582
FBgn0045469	-1.615762936	-3.064736281	1.827417352	2.057554672	1.452544924	2.662564419	0.376599921	0.639814919	FBgn0045469	Gr93c	protein_coding	Gustatory receptor 93c [Source:FlyBase gene name;Acc:FBgn0045469]	3R	21844014	21845265	-1	1	FlyBase	KNOWN	2.188563668	0	3.621616027	0	1.902570242	2.623691971	0.90881621	5.215179255
FBgn0032096	2.743679427	6.697763465	3.460046663	0.777602074	1.555204149	0	0.427800989	0.717095841	FBgn0032096	Or30a	protein_coding	Odorant receptor 30a [Source:FlyBase gene name;Acc:FBgn0032096]	2L	9111814	9113285	1	1	FlyBase	KNOWN	0	2.764902059	2.414421875	1.04149266	0	0	0	0
FBgn0259187	0.981683142	1.974767958	1.256297666	3.400720036	4.073821797	2.727618275	0.434561587	0.717095841	FBgn0259187	Ir60d	protein_coding	Ionotropic receptor 60d [Source:FlyBase gene name;Acc:FBgn0259187]	2R	24519423	24521147	1	1	FlyBase	KNOWN	3.282867546	3.686396843	7.24304296	2.082979837	0.951294347	1.749238869	0.908814178	7.301125707
FBgn0038440	1.513791772	2.855595773	1.942082103	1.390298102	1.886866186	0.893730018	0.435703802	0.717095841	FBgn0038440	Gr89a	protein_coding	Gustatory receptor 89a [Source:FlyBase gene name;Acc:FBgn0038440]	3R	16497817	16498959	-1	1	FlyBase	KNOWN	4.377117787	0.921638373	1.207215579	1.041493003	0.951282124	2.623637949	0	0
FBgn0033422	0.518333757	1.432300055	0.695121891	11.41798473	13.5740945	9.261874955	0.455864859	0.74254276	FBgn0033422	Or45b	protein_coding	Odorant receptor 45b [Source:FlyBase gene name;Acc:FBgn0033422]	2R	9559598	9561068	1	1	FlyBase	KNOWN	10.94281772	6.451403141	10.86485047	26.03730667	3.805140174	11.36932581	7.270529814	14.60250402
FBgn0041224	1.952324053	3.869974481	2.986267762	0.790078815	1.353375921	0.226781709	0.513261771	0.827503672	FBgn0041224	Gr97a	protein_coding	Gustatory receptor 97a [Source:FlyBase gene name;Acc:FBgn0041224]	3R	26965124	26966485	-1	2	FlyBase	KNOWN	0	0.9244856	2.409905595	2.07911249	0	0	0.907126835	0
FBgn0037630	0.625810728	1.54307772	0.990828951	4.445005396	5.61082332	3.279187473	0.527646201	0.842102017	FBgn0037630	Ir85a	protein_coding	Ionotropic receptor 85a [Source:FlyBase gene name;Acc:FBgn0037630]	3R	8794684	8796966	1	1	FlyBase	KNOWN	3.28287677	7.372694734	2.414321279	9.373400496	2.853894623	3.498570546	3.635253309	3.129031413
FBgn0041247	0.593333067	1.508728348	1.000213692	4.663652627	5.403861381	3.923443873	0.553043095	0.87380809	FBgn0041247	Gr28a	protein_coding	Gustatory receptor 28a [Source:FlyBase gene name;Acc:FBgn0041247]	2L	7452520	7454212	-1	1	FlyBase	KNOWN	6.565713847	2.764840366	6.035945066	6.248946245	4.756449507	2.623778149	7.270521256	1.04302658
FBgn0265139	0.738881417	1.668881382	1.275049702	4.562139388	4.929680853	4.194597923	0.562257076	0.879570476	FBgn0265139	Gr2a	protein_coding	Gustatory receptor 2a [Source:FlyBase gene name;Acc:FBgn0265139]	X	1452430	1454177	1	2	FlyBase	KNOWN	7.694223468	3.702900865	7.275456319	1.046142762	12.2166752	3.514033901	0	1.047682592
FBgn0034456	0.956009663	1.939936815	1.758905118	1.894291599	2.549842509	1.238740689	0.586768086	0.90891527	FBgn0034456	Ir56b	protein_coding	Ionotropic receptor 56b [Source:FlyBase gene name;Acc:FBgn0034456]	2R	19508167	19509653	1	1	FlyBase	KNOWN	5.471429534	3.686449546	0	1.041490957	0.951290235	0.874594721	0	3.1290778
FBgn0032416	-0.591340416	-1.50664593	1.107873696	3.663521348	3.14554735	4.181495346	0.593506497	0.910427443	FBgn0032416	Gr33a	protein_coding	Gustatory receptor 33a [Source:FlyBase gene name;Acc:FBgn0032416]	2L	12138008	12140392	1	1	FlyBase	KNOWN	3.282864851	1.843205649	1.207177679	6.24894122	3.805172878	5.247675938	4.544072131	3.129060436
FBgn0041249	1.746855479	3.35626232	3.497857443	0.403756729	0.807513459	0	0.61749249	0.922831896	FBgn0041249	Gr22f	protein_coding	Gustatory receptor 22f [Source:FlyBase gene name;Acc:FBgn0041249]	2L	1755253	1756451	-1	1	FlyBase	KNOWN	2.188561196	0	0	1.041492639	0	0	0	0
FBgn0035870	0.14199533	1.103430168	0.284341332	61.43859657	64.23318843	58.64400471	0.617509339	0.922831896	FBgn0035870	Gr66a	protein_coding	Gustatory receptor 66a [Source:FlyBase gene name;Acc:FBgn0035870]	3L	8305336	8306980	-1	1	FlyBase	KNOWN	57.9972504	64.51234988	68.80925983	65.6138936	47.56462704	74.34172918	56.34650369	56.32315891
FBgn0051423	1.738591287	3.337091598	3.497433315	0.360585212	0.721170424	0	0.61911507	0.922831896	FBgn0051423	Ir94c	protein_coding	Ionotropic receptor 94c [Source:FlyBase gene name;Acc:FBgn0051423]	3R	22117640	22119454	-1	1	FlyBase	KNOWN	0	1.843192028	0	1.041489667	0	0	0	0
FBgn0031181	-1.49136616	-2.811550889	3.130696587	0.692470543	0.230400118	1.154540968	0.633811662	0.935908809	FBgn0031181	Ir20a	protein_coding	Ionotropic receptor 20a [Source:FlyBase gene name;Acc:FBgn0031181]	X	21477254	21478945	-1	1	FlyBase	KNOWN	0	0.921600474	0	0	0.951293953	2.623851197	0	1.043018722
FBgn0053971	0.063962109	1.045332645	0.13882847	301.3268569	308.9662251	293.6874886	0.644994044	0.937570012	FBgn0053971	Ir62a	protein_coding	Ionotropic receptor 62a [Source:FlyBase gene name;Acc:FBgn0053971]	3L	1529439	1531259	-1	1	FlyBase	KNOWN	217.7637153	310.5777889	344.0435081	363.4798882	223.5544208	322.7369232	299.9086016	328.5500089
FBgn0259186	0.379923457	1.301272814	0.846080303	6.676619585	7.609300417	5.743938753	0.653403178	0.937570012	FBgn0259186	Ir60c	pseudogene	Ionotropic receptor 60c [Source:FlyBase gene name;Acc:FBgn0259186]	2R	24517824	24519152	1	1	FlyBase	KNOWN	9.848558733	2.764856507	8.450363247	9.373423181	2.853864666	4.372913124	6.361708687	9.387268533
FBgn0041246	-0.287866206	-1.220833288	0.648679037	13.9641363	13.29568034	14.63259226	0.657206752	0.937570012	FBgn0041246	Gr32a	protein_coding	Gustatory receptor 32a [Source:FlyBase gene name;Acc:FBgn0041246]	2L	11114014	11115823	1	1	FlyBase	KNOWN	26.26291603	10.13763619	8.450247232	8.33192192	12.36680996	16.61762386	11.81458796	17.73134727
FBgn0033515	0.454972007	1.370756207	1.029938959	12.12256906	19.8380413	4.407096831	0.658672603	0.937570012	FBgn0033515	Ir47a	protein_coding	Ionotropic receptor 47a [Source:FlyBase gene name;Acc:FBgn0033515]	2R	10377128	10380109	-1	1	FlyBase	KNOWN	3.282887361	2.764717914	71.22158426	2.082975649	6.659118485	5.24801569	3.635249402	2.086003746
FBgn0036010	1.456497897	2.744413555	3.511867776	0.251985945	0.503971891	0	0.678335195	0.950669487	FBgn0036010	Ir67a	protein_coding	Ionotropic receptor 67a [Source:FlyBase gene name;Acc:FBgn0036010]	3L	9542245	9543999	-1	1	FlyBase	KNOWN	1.094289456	0.921598107	0	0	0	0	0	0
FBgn0041242	1.448362217	2.728980748	3.510440312	0.245389995	0.49077999	0	0.67990919	0.950669487	FBgn0041242	Gr47a	protein_coding	Gustatory receptor 47a [Source:FlyBase gene name;Acc:FBgn0041242]	2R	10362185	10363584	1	1	FlyBase	KNOWN	0	0.92162779	0	1.04149217	0	0	0	0
FBgn0041245	-1.413041774	-2.662980333	3.499056732	0.337547818	0	0.675095635	0.686334015	0.951234863	FBgn0041245	Gr39b	protein_coding	Gustatory receptor 39b [Source:FlyBase gene name;Acc:FBgn0041245]	2L	21367908	21369706	-1	1	FlyBase	KNOWN	0	0	0	0	0.951282773	1.749099767	0	0
FBgn0259188	0.705827251	1.631079668	1.840927528	1.124008521	1.326506393	0.92151065	0.701416907	0.963685837	FBgn0259188	Ir7f	protein_coding	Ionotropic receptor 7f [Source:FlyBase gene name;Acc:FBgn0259188]	X	7881939	7884026	-1	1	FlyBase	KNOWN	1.094291257	0.921590864	1.207164928	2.082978522	1.902593905	0.874635091	0.908813604	0
FBgn0026384	1.231895065	2.348753099	3.497500315	0.390559731	0.781119463	0	0.724672099	0.970417578	FBgn0026384	Or59a	protein_coding	Odorant receptor 59a [Source:FlyBase gene name;Acc:FBgn0026384]	2R	23439868	23441065	-1	1	FlyBase	KNOWN	0	0	0	3.124477851	0	0	0	0
FBgn0029521	-0.169224098	-1.124453575	0.49018496	21.01203519	19.6997862	22.32428419	0.729925234	0.970417578	FBgn0029521	Or1a	protein_coding	Odorant receptor 1a [Source:FlyBase gene name;Acc:FBgn0029521]	X	315123	316566	1	1	FlyBase	KNOWN	15.31994394	17.51095614	31.38735273	14.58089201	17.12312938	31.48426997	28.17330356	12.51643383
FBgn0265141	1.173450581	2.255505151	3.473836625	0.754497878	1.508995756	0	0.73551639	0.970417578	FBgn0265141	Ir47b	pseudogene	Ionotropic receptor 47b [Source:FlyBase gene name;Acc:FBgn0265141]	2R	10376238	10377540	-1	1	FlyBase	KNOWN	0	0	6.035983025	0	0	0	0	0
FBgn0041239	1.157177469	2.230206763	3.51382748	0.230407318	0.460814635	0	0.741913011	0.970417578	FBgn0041239	Gr58a	protein_coding	Gustatory receptor 58a [Source:FlyBase gene name;Acc:FBgn0041239]	2R	21979860	21981099	1	1	FlyBase	KNOWN	0	1.843258541	0	0	0	0	0	0
FBgn0041236	1.151243771	2.221052925	3.513515843	0.260373097	0.520746193	0	0.743167638	0.970417578	FBgn0041236	Gr59d	protein_coding	Gustatory receptor 59d [Source:FlyBase gene name;Acc:FBgn0041236]	2R	23103941	23105169	-1	1	FlyBase	KNOWN	0	0	0	2.082984773	0	0	0	0
FBgn0045486	1.151242592	2.221051109	3.513515851	0.260373077	0.520746153	0	0.743167892	0.970417578	FBgn0045486	Gr36b	protein_coding	Gustatory receptor 36b [Source:FlyBase gene name;Acc:FBgn0045486]	2L	17178772	17180064	1	1	FlyBase	KNOWN	0	0	0	2.082984612	0	0	0	0
FBgn0037322	1.090035574	2.128792857	3.505473069	0.301798126	0.603596252	0	0.755836741	0.978870533	FBgn0037322	Or83a	protein_coding	Odorant receptor 83a [Source:FlyBase gene name;Acc:FBgn0037322]	3R	5397643	5399196	-1	1	FlyBase	KNOWN	0	0	2.41438501	0	0	0	0	0
FBgn0041237	0.811306107	1.754799386	2.720823442	0.635401457	0.805777363	0.46502555	0.765562708	0.983405755	FBgn0041237	Gr58c	protein_coding	Gustatory receptor 58c [Source:FlyBase gene name;Acc:FBgn0041237]	2R	21976662	21977957	1	1	FlyBase	KNOWN	1.094282722	0.921625198	1.207201533	0	0.951286236	0	0.908815964	0
FBgn0041234	0.737147103	1.666876367	2.56380471	1.379919279	1.762678391	0.997160167	0.773713601	0.984469603	FBgn0041234	Gr59f	protein_coding	Gustatory receptor 59f [Source:FlyBase gene name;Acc:FBgn0041234]	2R	23542510	23543885	1	1	FlyBase	KNOWN	0	1.843253186	0	5.207460378	1.902571602	0	0	2.086069065
FBgn0045473	0.861362244	1.816752944	3.529841615	0.150900668	0.301801336	0	0.807213072	0.984469603	FBgn0045473	Gr85a	protein_coding	Gustatory receptor 85a [Source:FlyBase gene name;Acc:FBgn0045473]	3R	9995544	9996789	-1	1	FlyBase	KNOWN	0	0	1.207205342	0	0	0	0	0
FBgn0259193	0.861321081	1.816701109	3.529841652	0.150896453	0.301792906	0	0.807222105	0.984469603	FBgn0259193	Ir94d	protein_coding	Ionotropic receptor 94d [Source:FlyBase gene name;Acc:FBgn0259193]	3R	23402808	23405139	1	1	FlyBase	KNOWN	0	0	1.207171626	0	0	0	0	0
FBgn0035382	0.480281289	1.395015633	1.980045737	1.638240005	1.676799952	1.599680058	0.808345725	0.984469603	FBgn0035382	Or63a	protein_coding	Odorant receptor 63a [Source:FlyBase gene name;Acc:FBgn0035382]	3L	2961534	2963788	1	2	FlyBase	KNOWN	3.321179748	0	2.332374588	1.053645473	0	4.424105974	0.919421232	1.055193027
FBgn0041238	0.842068124	1.792618045	3.527191908	0.115201761	0.230403522	0	0.811310204	0.984469603	FBgn0041238	Gr58b	protein_coding	Gustatory receptor 58b [Source:FlyBase gene name;Acc:FBgn0041238]	2R	21978215	21979677	-1	1	FlyBase	KNOWN	0	0.921614088	0	0	0	0	0	0
FBgn0050081	0.828550212	1.775899835	3.488339924	0.375762864	0.490771613	0.260754114	0.812253469	0.984469603	FBgn0050081	Ir51b	protein_coding	Ionotropic receptor 51b [Source:FlyBase gene name;Acc:FBgn0050081]	2R	15207993	15209786	1	1	FlyBase	KNOWN	0	0.92159673	0	1.041489723	0	0	0	1.043016456
FBgn0029961	0.824949493	1.77147302	3.487695438	0.354713988	0.490771153	0.218656823	0.813020343	0.984469603	FBgn0029961	Ir7a	protein_coding	Ionotropic receptor 7a [Source:FlyBase gene name;Acc:FBgn0029961]	X	7764982	7766826	1	1	FlyBase	KNOWN	0	0.921595022	0	1.041489589	0	0.874627292	0	0
FBgn0033727	0.439651753	1.356276901	1.972385862	1.10858502	1.283362045	0.933807995	0.823610596	0.984469603	FBgn0033727	Or49a	protein_coding	Odorant receptor 49a [Source:FlyBase gene name;Acc:FBgn0033727]	2R	12393483	12394842	1	1	FlyBase	KNOWN	0	1.84325804	1.207205608	2.082984533	0	0.874563524	1.817632453	1.043036002
FBgn0041233	-0.779240544	-1.716227187	3.509089366	0.218641229	0	0.437282458	0.824264478	0.984469603	FBgn0041233	Gr59e	protein_coding	Gustatory receptor 59e [Source:FlyBase gene name;Acc:FBgn0041233]	2R	23541054	23542379	-1	1	FlyBase	KNOWN	0	0	0	0	0	1.749129831	0	0
FBgn0039879	-0.519866097	-1.433822162	2.40266819	1.114455309	1.067889813	1.161020805	0.828699096	0.984469603	FBgn0039879	Ir100a	protein_coding	Ionotropic receptor 100a [Source:FlyBase gene name;Acc:FBgn0039879]	3R	31800963	31802774	1	1	FlyBase	KNOWN	2.188579903	0	0	2.082979349	0	0.874625241	2.726441895	1.043016084
FBgn0037591	-0.237379913	-1.1788498	1.22290158	2.974383924	2.928356414	3.020411434	0.846088159	0.990822156	FBgn0037591	Or85c	protein_coding	Odorant receptor 85c [Source:FlyBase gene name;Acc:FBgn0037591]	3R	8511734	8513022	-1	1	FlyBase	KNOWN	4.377125318	0.9216308	1.207207505	5.207462034	3.805137951	4.372800928	1.817632698	2.086074158
FBgn0026399	0.125198433	1.090657735	0.703271273	19.10566473	20.95904577	17.25228369	0.858704945	0.990822156	FBgn0026399	Or85e	protein_coding	Odorant receptor 85e [Source:FlyBase gene name;Acc:FBgn0026399]	3R	8634320	8635878	-1	1	FlyBase	KNOWN	6.56571273	22.11874091	7.243138872	47.90859059	7.610317341	41.10579162	10.9057825	9.387243304
FBgn0045485	-0.565089561	-1.47947935	3.476099179	0.513270048	0.547140697	0.479399398	0.870861513	0.990822156	FBgn0045485	Gr36c	protein_coding	Gustatory receptor 36c [Source:FlyBase gene name;Acc:FBgn0045485]	2L	17180338	17181632	1	1	FlyBase	KNOWN	2.188562788	0	0	0	0	0.87456067	0	1.043036922
FBgn0034272	0.410670748	1.3293037	2.763540259	1.100834529	1.442337856	0.759331201	0.881866799	0.990822156	FBgn0034272	Ir54a	protein_coding	Ionotropic receptor 54a [Source:FlyBase gene name;Acc:FBgn0034272]	2R	17744101	17746005	1	1	FlyBase	KNOWN	0	3.686372544	0	2.08297888	0.951296243	0	0	2.086028562
FBgn0029968	-0.514961104	-1.428955614	3.52931979	0.130377358	0	0.260754716	0.883992873	0.990822156	FBgn0029968	Ir7g	protein_coding	Ionotropic receptor 7g [Source:FlyBase gene name;Acc:FBgn0029968]	X	7884660	7886976	1	1	FlyBase	KNOWN	0	0	0	0	0	0	0	1.043018865
FBgn0036709	-0.510352899	-1.424398577	3.52869994	0.109320898	0	0.218641796	0.885003675	0.990822156	FBgn0036709	Or74a	protein_coding	Odorant receptor 74a [Source:FlyBase gene name;Acc:FBgn0036709]	3L	17327733	17329169	-1	1	FlyBase	KNOWN	0	0	0	0	0	0.874567185	0	0
FBgn0030108	-0.503163468	-1.41731798	3.527701263	0.118911429	0	0.237822858	0.886580738	0.990822156	FBgn0030108	Gr8a	protein_coding	Gustatory receptor 8a [Source:FlyBase gene name;Acc:FBgn0030108]	X	9227137	9228827	1	1	FlyBase	KNOWN	0	0	0	0	0.951291433	0	0	0
FBgn0033997	-0.132241008	-1.095994842	1.034625989	4.614057407	4.752308589	4.475806224	0.898295159	0.990822156	FBgn0033997	Ir51a	pseudogene	Ionotropic receptor 51a [Source:FlyBase gene name;Acc:FBgn0033997]	2R	15204654	15206334	1	1	FlyBase	KNOWN	5.471443803	0.921600906	8.450229439	4.165960209	3.805175272	5.247697526	3.635257177	5.215094921
FBgn0264556	-0.378912477	-1.300361256	3.130378689	0.728241696	0.529031669	0.927451722	0.903656458	0.990822156	FBgn0264556	Gr39a	protein_coding	Gustatory receptor 39a [Source:FlyBase gene name;Acc:FBgn0264556]	2L	21290734	21297686	1	4	FlyBase	KNOWN	0	0.929728932	1.186397746	0	0	2.654502499	0	1.05530439
FBgn0051424	0.321106888	1.249288681	2.857083886	0.920210909	1.081089693	0.759332126	0.910514398	0.990822156	FBgn0051424	Ir94b	protein_coding	Ionotropic receptor 94b [Source:FlyBase gene name;Acc:FBgn0051424]	3R	22115471	22117249	-1	1	FlyBase	KNOWN	3.282869007	0	0	1.041489764	0.951294959	0	0	2.086033544
FBgn0030385	0.360508612	1.28387844	3.494051915	0.369701684	0.520744634	0.218658733	0.917821854	0.990822156	FBgn0030385	Ir11a	protein_coding	Ionotropic receptor 11a [Source:FlyBase gene name;Acc:FBgn0030385]	X	12375596	12377755	-1	1	FlyBase	KNOWN	0	0	0	2.082978535	0	0.874634934	0	0
FBgn0265154	0.323691656	1.251528944	3.496613316	0.379280152	0.520753338	0.237806967	0.926242869	0.990822156	FBgn0265154	Ir60f	pseudogene	Ionotropic receptor 60f [Source:FlyBase gene name;Acc:FBgn0265154]	2R	24521369	24521829	1	1	FlyBase	KNOWN	0	0	0	2.083013352	0.951227868	0	0	0
FBgn0039080	-0.247521979	-1.187166247	3.018847732	0.777016205	0.533944702	1.020087708	0.934652913	0.990822156	FBgn0039080	Ir94h	protein_coding	Ionotropic receptor 94h [Source:FlyBase gene name;Acc:FBgn0039080]	3R	23487501	23489180	1	1	FlyBase	KNOWN	1.094288751	0	0	1.041490055	0.951293806	0	0	3.129057025
FBgn0036150	0.032653989	1.022892114	0.541061201	16.2074043	16.37507105	16.03973755	0.951875488	0.990822156	FBgn0036150	Ir68a	protein_coding	Ionotropic receptor 68a [Source:FlyBase gene name;Acc:FBgn0036150]	3L	11232972	11236218	-1	2	FlyBase	KNOWN	16.41045767	22.11261094	14.48236146	12.49485411	11.41285524	18.38685724	14.54687965	19.81235805
FBgn0033648	0.184134869	1.13613547	3.531417775	0.250387983	0.273572469	0.227203496	0.958415619	0.990822156	FBgn0033648	Ir48b	protein_coding	Ionotropic receptor 48b [Source:FlyBase gene name;Acc:FBgn0033648]	2R	11700647	11702449	-1	1	FlyBase	KNOWN	1.094289876	0	0	0	0	0	0.908813986	0
FBgn0045474	0.176441804	1.130093236	3.494353469	0.264500694	0.301797578	0.22720381	0.959729205	0.990822156	FBgn0045474	Gr77a	protein_coding	Gustatory receptor 77a [Source:FlyBase gene name;Acc:FBgn0045474]	3L	20737569	20739430	-1	1	FlyBase	KNOWN	0	0	1.207190311	0	0	0	0.908815241	0
FBgn0039033	0.175231728	1.129145756	3.530148427	0.243788604	0.260373112	0.227204096	0.960410363	0.990822156	FBgn0039033	Or94a	protein_coding	Odorant receptor 94a [Source:FlyBase gene name;Acc:FBgn0039033]	3R	22987281	22988503	1	1	FlyBase	KNOWN	0	0	0	1.041492448	0	0	0.908816385	0
FBgn0053471	0.169142162	1.124389714	3.494332389	0.224524377	0.23040655	0.218642203	0.961393702	0.990822156	FBgn0053471	Ir48a	pseudogene	Ionotropic receptor 48a [Source:FlyBase gene name;Acc:FBgn0053471]	2R	11699092	11700317	-1	1	FlyBase	KNOWN	0	0.921626201	0	0	0	0.874568811	0	0
FBgn0259189	0.169099822	1.124356717	3.494332398	0.224527724	0.230398903	0.218656546	0.961403359	0.990822156	FBgn0259189	Ir7e	protein_coding	Ionotropic receptor 7e [Source:FlyBase gene name;Acc:FBgn0259189]	X	7879800	7881679	-1	1	FlyBase	KNOWN	0	0.921595613	0	0	0	0.874626183	0	0
FBgn0039582	0.167454383	1.123075084	3.494341697	0.260566306	0.260373129	0.260759482	0.961778739	0.990822156	FBgn0039582	Or98b	protein_coding	Odorant receptor 98b [Source:FlyBase gene name;Acc:FBgn0039582]	3R	28352242	28353502	1	1	FlyBase	KNOWN	0	0	0	1.041492517	0	0	0	1.043037929
FBgn0259190	0.149741255	1.109370491	3.4860686	0.505801088	0.532192139	0.479410037	0.965738051	0.990822156	FBgn0259190	Ir7d	protein_coding	Ionotropic receptor 7d [Source:FlyBase gene name;Acc:FBgn0259190]	X	7876963	7878836	-1	1	FlyBase	KNOWN	0	0.921597042	1.207171514	0	0	0.874623503	0	1.043016645
FBgn0045470	-0.096140167	-1.068909837	3.480864996	0.374606455	0.273570427	0.475642483	0.977965534	0.994850596	FBgn0045470	Gr93b	protein_coding	Gustatory receptor 93b [Source:FlyBase gene name;Acc:FBgn0045470]	3R	21842521	21843765	-1	1	FlyBase	KNOWN	1.09428171	0	0	0	1.902569931	0	0	0
FBgn0038153	0.049255502	1.034730817	2.976733321	0.878771515	1.05468979	0.70285324	0.986798142	0.994850596	FBgn0038153	Ir87a	protein_coding	Ionotropic receptor 87a [Source:FlyBase gene name;Acc:FBgn0038153]	3R	13420279	13423140	1	1	FlyBase	KNOWN	1.094293696	0	0	3.124465463	1.902600029	0	0.908812929	0
FBgn0039520	0.012812032	1.008920173	1.953446837	1.549640478	1.381127027	1.71815393	0.994766968	0.994850596	FBgn0039520	Gr98a	protein_coding	Gustatory receptor 98a [Source:FlyBase gene name;Acc:FBgn0039520]	3R	27487927	27489968	1	1	FlyBase	KNOWN	2.188581594	0.921592714	2.4143338	0	0.951296375	1.749263242	0	4.172056102
FBgn0026396	0.018370302	1.012814737	2.846403174	0.993752665	0.877172554	1.110332776	0.994850596	0.994850596	FBgn0026396	Or22c	protein_coding	Odorant receptor 22c [Source:FlyBase gene name;Acc:FBgn0026396]	2L	2054589	2057967	1	1	FlyBase	KNOWN	1.094282138	0	2.414408076	0	0	2.623698854	1.817632251	0
